# Supplementary material for: Introduction of Heated Cow’s Milk Protein in Challenge-Proven Cow’s Milk Allergic Children: The iAGE Study
Source: Nutrients. 2022 Jan 31;14(3):629. doi: 10.3390/nu14030629 (PMC8838309; doi:10.3390/nu14030629)
Supplement: Supplementary file 1 [file nutrients-14-00629-s001.zip]

Archive with 1 entries (1 files):
- nutrients-1550964-supplementary.pdf
